# Supplementary material for: Synergistic Enhancement of Chemiresistive NO2 Gas Sensors Using Nitrogen-Doped Reduced Graphene Oxide (N-rGO) Decorated with Nickel Oxide (NiO) Nanoparticles: Achieving sub-ppb Detection Limit
Source: Sensors (Basel). 2025 Mar 6;25(5):1631. doi: 10.3390/s25051631 (PMC11902665; doi:10.3390/s25051631)
Supplement: Supplementary file 1 [file sensors-25-01631-s001.zip]

Archive with 1 entries (1 files):
- sensors-3494475-supplementary.pdf
